# Supplementary material for: The Sisal Virome: Uncovering the Viral Diversity of Agave Varieties Reveals New and Organ-Specific Viruses
Source: Microorganisms. 2021 Aug 10;9(8):1704. doi: 10.3390/microorganisms9081704 (PMC8400513; doi:10.3390/microorganisms9081704)
Supplement: Supplementary file 1 [file microorganisms-09-01704-s001.zip]

Archive with 1 entries (1 files):
- microorganisms-1263423-supplementary.pdf
